# Supplementary material for: SOCS3 Protein Mediates the Therapeutic Efficacy of Mesenchymal Stem Cells against Acute Lung Injury
Source: Int J Mol Sci. 2023 May 4;24(9):8256. doi: 10.3390/ijms24098256 (PMC10179427; doi:10.3390/ijms24098256)
Supplement: Supplementary file 1 [file ijms-24-08256-s001.zip]

Archive with 1 entries (1 files):
- ijms-2347979-supplementary.pdf
